# Supplementary material for: Proteolytic Origin of the Soluble Human IL-6R In Vivo and a Decisive Role of N-Glycosylation
Source: PLoS Biol. 2017 Jan 6;15(1):e2000080. doi: 10.1371/journal.pbio.2000080 (PMC5218472; doi:10.1371/journal.pbio.2000080)
Supplement: S1 Data — Excel spreadsheet containing, in separate sheets, the underlying numerical data for Figure panels 1B, 1C, 1D, 1E, 1F, 1G, 4D, 4E, 4G, 4H, 4J, 4K, 4L, 4M, 6A, 6B, 6C, 6D, 6E, 6F, 6G, 6H, 7A, 7B, 7C, 7D, 7E, 8A, 8B, 8C, 8D, 8E, 8F, 8G, 8H, 8I, 8J, 8K, 9A, 9B, 9D, S4B, S4C, S4E, S4F, S4G, S4H, S6B, S6C and S6D. (XLSX) [file pbio.2000080.s007.xlsx]

## Sheet: Figure 1B
	sIL-6R [ng/ml]		RLU				mean	SD
	0.001		3016	3266	3444		3242	215.007
	0.01		2368	2741	2815		2641.33	239.588
	0.1		5386	5351	5377		5371.33	18.1751
	1		17745	15937	13879		15853.7	1934.35
	10		27744	26758	24569		26357	1625.04
	100		24565	25340	22108		24004.3	1687.37

## Sheet: Figure 1C
	sIL-6R [ng/ml]		RLU				mean	SD
	0.001		3083	2667	2513		2754.33	294.865
	0.01		3943	3593	3476		3670.67	242.995
	0.1		10337	10275	10282		10298	33.9559
	1		24268	23846	23713		23942.3	289.769
	10		26965	28116	31877		28986	2568.97
	100		27463	29018	23148		26543	3041.22

## Sheet: Figure 1D
	sIL-6R [pg/ml]		absorption				mean	SD
	1000		0.99	0.916	0.986		0.964	0.0416173
	500		0.594	0.475	0.541		0.536667	0.0596182
	250		0.286	0.28	0.305		0.290333	0.0130512
	125		0.181	0.158	0.155		0.164667	0.0142244
	62.5		0.099	0.093	0.1		0.0973333	0.00378594
	31.25		0.061	0.054	0.055		0.0566667	0.00378594
	0		0.029	0.029	0.027		0.0283333	0.0011547
	ds-sIL-6R [pg/ml]		absorption				mean	SD
	1000		0.824	0.709	0.987		0.84	0.139689
	500		0.487	0.357	0.449		0.431	0.0668431
	250		0.245	0.276	0.278		0.266333	0.0185023
	125		0.137	0.112	0.139		0.129333	0.0150444
	62.5		0.093	0.08	0.081		0.0846667	0.00723418
	31.25		0.073	0.056	0.054		0.061	0.0104403
	0		0.027	0.025	0.025		0.0256667	0.0011547

## Sheet: Figure 1E
	total sIL-6R [ng/ml]
	38.46
	52.91
	48.84
	53.6
	48.44
	44.31
	45.57
	35.48
	45.9513	mean
	6.43729	SD

## Sheet: Figure 1F
	sIL-6R [pg/ml]		absorption				mean	SD
	1000		0.022	0.021	0.023		0.022	0.001
	500		0.018	0.018	0.019		0.0183333	0.00057735
	250		0.024	0.023	0.02		0.0223333	0.00208167
	125		0.022	0.02	0.017		0.0196667	0.00251661
	62.5		0.021	0.026	0.031		0.026	0.005
	31.25		0.018	0.019	0.016		0.0176667	0.00152753
	0		0.018	0.019	0.02		0.019	0.001
	ds-sIL-6R [pg/ml]		absorption				mean	SD
	1000		0.73	0.68	0.693		0.701	0.0259422
	500		0.382	0.385	0.388		0.385	0.003
	250		0.207	0.219	0.209		0.211667	0.0064291
	125		0.116	0.139	0.114		0.123	0.0138924
	62.5		0.072	0.067	0.067		0.0686667	0.00288675
	31.25		0.043	0.053	0.043		0.0463333	0.0057735
	0		0.027	0.031	0.028		0.0286667	0.00208167

## Sheet: Figure 1G
	ds-sIL-6R [ng/ml]
	5.47
	10.89
	7.36
	8.81
	7.11
	5.86
	4.93
	5.63
	7.0075	mean
	2.01252	SD

## Sheet: Figure 4D
	IL-6R	treatment								mean	SD
	PV	DMSO	29.11	18.11	54.93					34.05	18.9006
		PMA	100	100	100					100	0
	IE	DMSO	34.96	10.94	12.23	36.36	33.39			25.576	12.8232
		PMA	52.17	13.13	16.91	47	36.11			33.064	17.5132
	DG	DMSO	26.36	24.64	11.47	10.57	35.11	34.13		23.7133	10.6668
		PMA	44.25	40.81	15.55	14.26	40.31	46.26		33.5733	14.6324

## Sheet: Figure 4E
	IL-6R									mean	SD
	PV	3.43	5.52	1.82						3.59	1.85518
	IE	1.49	1.2	1.38	1.29	1.08				1.288	0.158335
	DG	1.68	1.65	1.36	1.35	1.15	1.36			1.425	0.202657

## Sheet: Figure 4G
	IL-6R	treatment								mean	SD
	PV	DMSO	33.04	47.24	30.08					36.7867	9.17303
		PMA	100	100	100					100	0
	DV	DMSO	20.73	31.53	26.23					26.1633	5.40031
		PMA	33.67	63.94	30.91					42.84	18.3252
	IV	DMSO	25.25	30.65	28.31					28.07	2.70799
		PMA	81.91	102.51	38.39					74.27	32.7356
	PE	DMSO	20.23	29.27	28.83					26.11	5.09698
		PMA	19.72	22.61	28.52					23.6167	4.48554
	PG	DMSO	26.51	18.22	30.08					24.9367	6.08452
		PMA	26.76	19.72	29.35					25.2767	4.98342

## Sheet: Figure 4H
	IL-6R									mean	SD
	PV	3.03	1.84	3.32						2.73	0.784283
	DV	1.62	2.03	1.18						1.61	0.425088
	IV	3.24	3.34	1.36						2.64667	1.11541
	PE	0.98	0.77	0.99						0.913333	0.124231
	PG	1.01	1.08	0.98						1.02333	0.051316

[truncated: 40 more sheets: Figure 4J, Figure 4K, Figure 4L, Figure 4M, Figure 6A, Figure 6B, Figure 6C, Figure 6D, Figure 6E, Figure 6F, Figure 6G, Figure 6H, Figure 7A, Figure 7B, Figure 7C, Figure 7D, Figure 7E, Figure 8A, Figure 8B, Figure 8C …]
